# Supplementary material for: Canine Gastric Carcinomas: A Histopathological and Immunohistochemical Study and Similarities with the Human Counterpart
Source: Animals (Basel). 2021 May 14;11(5):1409. doi: 10.3390/ani11051409 (PMC8156491; doi:10.3390/ani11051409)
Supplement: Supplementary file 1 [file animals-11-01409-s001.zip]

Archive with 1 entries (1 files):
- animals-1156810-supplementary.pdf
